# Supplementary material for: Anthropogenic and Climatic Variables Jointly Shape the Global Geographical Pattern of Hybrid Plant Diversity
Source: Ecol Evol. 2025 May 29;15(6):e71512. doi: 10.1002/ece3.71512 (PMC12122113; doi:10.1002/ece3.71512)
Supplement: Supplementary file 1 — Table S1 [file ECE3-15-e71512-s002.xls]

## Sheet: Table S1
Table S1. Species richness (SR), species density (SD), hybridization index (HI) of hybrid plants, as well as climatic and anthropogenic variables of the 274 regions across the world.
Regions	Longitude	Latitude	Area/km2	Species richness (SR)	Species density (SD)	Hybridization index (HI)	Plant diversity (PD)	Human interference Index	Human footprint (HF)	Human development Index (HDI)	Normalized difference vegetation index (NDVI)	BIO_1	BIO_2	BIO_3	BIO_4	BIO_5	BIO_6	BIO_7	BIO_8	BIO_9	BIO_10	BIO_11	BIO_12	BIO_13	BIO_14	BIO_15	BIO_16	BIO_18	BIO_17	BIO_19
ABT	-114.511	55.1685	660585	28	2.08941	0.150398	879.904	7.64666	12.2442	0.902576	1031.72	0.939591	11.5608	27.3164	1149.98	20.5117	-22.3954	42.9071	14.0637	-8.10297	14.3646	-13.7329	465.012	82.488	17.7221	57.0416	213.923	212.558	59.8903	65.4788
AFG	66.0265	33.8389	642132	16	1.19648	0.149123	936.313	15.4195	23.931	0.40103	733.021	12.203	14.7791	35.2806	962.582	32.5295	-9.09722	41.6267	3.49556	22.4383	23.976	0.120622	301.906	67.7505	1.5618	93.9723	173.716	12.2251	8.59578	129.882
AGE	-61.2582	-32.6023	1.12338e+06	16	1.14845	0.204967	900.195	15.3765	24.6277	0.803061	5568.3	17.6894	12.4812	47.0869	500.025	30.4594	3.88817	26.5712	22.513	11.5824	23.8319	11.4901	903.644	121.686	30.9355	44.0624	326.041	303.329	105.404	106.516
AGS	-68.8304	-44.4296	783430	3	0.221052	0.690307	544.297	7.21111	11.5723	0.803061	2289.91	9.83153	11.189	42.609	508.269	22.2611	-3.87843	26.1396	7.25014	11.3209	16.0188	3.53803	298.113	41.9572	12.9568	32.654	111.491	55.9311	45.4913	95.4483
AGW	-66.3612	-29.1496	874457	10	0.730922	0.405623	1238.96	9.75889	15.3367	0.803061	3446.55	14.732	14.2362	51.6229	477.688	27.9906	0.258442	27.7322	18.7147	10.2	20.2938	8.60664	422.366	79.0494	5.84408	77.9735	215.32	198.108	22.5375	35.5348
ALA	-86.8291	32.7939	134478	28	2.37104	0.240934	1848.33	20.4408	31.0728	0.905606	5475.93	17.1647	13.4216	40.3791	726.56	33.5368	0.265185	33.2717	11.0446	20.934	25.8678	7.98062	1459.67	166.928	78.3654	20.2023	441.082	353.562	279.563	406.087
ALB	20.0684	41.1425	28639.1	25	2.43605	0.162423	2634.94	20.7941	32	0.721152	3708.9	12.3372	9.93208	35.0801	680.174	25.7494	-2.55235	28.3018	6.60491	20.8309	20.8309	4.27242	1122.06	156.522	38.0412	40.4233	426.211	131.083	131.083	376.087
ALG	2.63236	28.1634	2.32093e+06	40	2.72898	0.361252	539.257	4.43879	6.63525	0.682303	1248.7	23.1679	14.6088	40.177	800.059	40.6486	4.21597	36.4326	20.5953	28.1805	32.842	13.2009	79.9573	13.2264	1.02657	53.804	33.241	9.42292	6.28797	25.9017
ALT	84.1307	51.9682	262320	25	2.00364	0.0747427	1019.86	14.2744	23.1504	0.647455	355.859	0.373194	11.0309	25.149	1245.59	21.7324	-22.4346	44.167	15.1407	-12.2172	15.3292	-14.9004	477.56	74.1323	14.7647	49.4462	197.257	196.901	52.7959	64.8529
ALU	-108.538	52.8077	12573.5	3	0.317819	0.177479	291.19	5	11.1667	0.905606	126.894	3.79207	3.9269	27.6447	371.885	11.6826	-2.52164	14.2042	2.84799	7.46746	8.93433	-0.022173	1378.85	176.683	57.2501	31.9227	481.333	259.667	198.634	372.545
AMU	127.725	53.3999	360080	7	0.547128	0.091259	774.091	5.96667	9.01296	0.772606	392.476	-4.10121	13.6714	23.087	1696.75	23.8842	-35.3202	59.2043	15.7745	-23.9764	15.8205	-25.6745	557.66	128.424	5.2173	93.14	330.269	330.184	20.407	20.6518
AND	92.7813	12.28	5958.91	2	0.23008	0.0974072	1698.29	17.1667	27.4	0.541485	8404.24	26.7812	5.56496	68.4591	79.5356	31.194	23.0605	8.13352	26.619	26.9545	27.8764	26.0161	2790.25	473.75	15.5006	74.959	1295.5	428.001	82.5016	159.377
ANG	17.5718	-12.3358	1.24527e+06	1	0.0712511	0.0194673	1259.09	10.9456	16.7333	0.511042	6498.47	21.5485	14.2552	66.8567	195.83	31.3193	9.83834	21.4809	22.6834	18.8152	23.266	18.7313	1025.02	202.467	0.504831	95.0768	525.669	309.697	5.87861	10.9475
ARI	-111.658	34.2967	294318	32	2.54121	0.244162	1405.21	9.6319	14.592	0.905606	2126.61	15.367	17.5453	45.0444	790.309	34.6097	-4.32821	38.9379	23.017	18.4504	25.2566	6.01502	324.093	51.8938	6.62167	49.464	128.861	105.27	29.8406	84.5442
ARK	-92.4424	34.9008	137543	16	1.3523	0.148286	1702.14	19.7885	30.4423	0.905606	4576.85	15.8098	12.561	35.0011	837.989	33.2508	-2.65825	35.9091	15.6369	18.2449	25.894	5.1482	1278.24	137.891	74.4545	19.0492	384.823	276.277	259.377	295.404
ASK	-152.471	64.305	1.4889e+06	33	2.32173	0.149263	606.876	2.69125	4.05185	0.905606	-383.784	-3.85021	8.65544	22.3876	1143.19	16.1153	-23.2094	39.3248	8.95686	-9.74905	10.751	-16.6741	517.288	87.9796	20.9566	58.3746	221.947	181.844	71.8462	101.534
ASS	92.8519	25.4827	171632	21	1.74229	0.0933876	2998.36	17.2754	26.4551	0.541485	6261	22.2946	8.81313	44.5032	389.75	31.3636	11.5086	19.855	25.8605	16.9629	26.0079	16.6487	2603.12	568.077	9.40919	90.1983	1483.69	1329.9	50.5949	54.1781
AUT	14.1305	47.592	83894.9	382	33.694	0.0693838	2130.83	24.4182	37.6545	0.884091	2335.93	6.69452	8.25838	30.6162	695.868	19.4329	-7.54544	26.9784	15.139	-1.41858	15.2042	-1.80793	1054.85	137.328	51.8078	33.1759	385.092	385.034	173.667	174.891
BAH	-76.5004	24.1667	12842.2	3	0.317108	0	1302.87	10.4615	17.2143	0.791576	5319.8	25.4067	6.62307	50.1513	238.769	31.8108	18.585	13.2258	27.3453	22.7055	28.2013	22.376	1026.16	167.333	30.0832	55.348	407.918	334.251	109.499	125.074
BAL	2.90007	39.5594	5096.72	18	2.10863	0.0617027	2003.2	32.8	50.8	0.847576	5923.85	14.3025	8.98774	35.9031	593.753	27.1014	2.06659	25.0348	11.4579	21.9732	21.9767	7.78505	693.707	96.9963	11.9994	43.7214	263.984	77.0081	67.4963	208.735
BAN	90.2709	23.833	139140	1	0.0844364	0.285743	1916.83	25.8045	39.771	0.531303	4509.41	25.4203	8.58864	43.3117	391.129	33.9338	14.098	19.8358	28.446	19.7433	28.6737	19.5563	2217.24	471.376	5.61705	94.4008	1273.81	943.854	36.9575	37.1809
BEN	2.34326	9.64765	116650	1	0.0857124	0.0194673	1201.81	17.7944	27.3364	0.446606	3509.11	27.1392	11.8533	68.9159	179.613	34.8222	17.5701	17.2521	25.515	26.7766	29.6361	25.2344	1037.3	220.921	2.36183	94.1787	588.685	152.769	13.8289	493.396
BGM	4.77315	50.5763	33107.1	110	10.5693	0.0850498	1472.96	35.6522	55.1957	0.895909	4376.18	9.59673	7.42383	33.0724	565.034	20.2358	-2.20547	22.4413	8.35422	6.13902	16.6516	2.87823	838.515	84.0696	54.7362	13.232	240.945	215.306	179.5	208.792
BLR	28.047	53.5402	206854	16	1.30721	0.153104	990.46	21.5275	33.1036	0.7625	1343.99	6.03715	7.80961	23.9935	869.419	21.3555	-11.2144	32.5699	16.5342	-3.47118	16.5611	-4.80472	625.987	84.7943	32.0022	31.9693	228.086	228.082	103.378	112.027
BLT	24.502	56.6718	188287	64	5.26934	0.121428	1097.23	22.3148	34.3762	0.81101	1205.4	5.94771	7.28061	24.1096	815.879	20.2673	-9.93273	30.2	14.7408	-1.62722	16.0518	-3.96165	664.077	80.9556	30.5023	30.5229	228.355	220.63	104.18	124.977
BLZ	-88.6828	17.2185	22206.8	3	0.299756	0.00533384	3149.24	13.6667	21	0.680727	7765.97	25.6145	9.06955	66.503	164.222	32.0742	18.4526	13.6216	26.9617	25.1192	27.2256	23.3512	1978.8	309.586	46.7082	55.8239	819.755	684.714	162.083	316.41
BOL	-64.6705	-16.7151	1.09017e+06	11	0.791262	0.211607	1635.7	8.83382	13.5744	0.642061	6367.19	20.9088	13.0037	70.6719	196.092	29.4999	10.9288	18.5711	22.4997	18.6389	22.789	18.1478	1162.42	195.109	21.8279	75.4324	538.65	410.064	82.2583	100.959
BOR	114.2	0.867891	743473	10	0.739695	0.635081	3106.57	10.3788	15.7758	0.728677	7918.26	26.3243	9.38394	87.2699	34.1287	31.7023	20.9345	10.7679	26.1602	26.3436	26.7134	25.9198	3016.34	336.834	164.797	23.1118	939.001	746.898	545.976	815.34
BOT	23.8151	-22.182	579815	2	0.150711	0.630958	767.088	5.62791	8.41039	0.629788	3823.44	22.0906	17.2222	58.1297	428.188	35.5903	5.90074	29.6895	25.7132	16.2534	26.3261	16.2439	375.173	85.1796	0.512133	95.1336	221.154	164.589	3.18808	3.73541
BRC	-124.757	54.7541	942654	37	2.68965	0.200075	919.52	5.08851	7.66236	0.902576	1276.66	1.24962	9.29235	28.5461	859.833	16.6713	-16.2624	32.9337	4.97822	-0.305803	11.6953	-9.24458	923.429	126.294	37.8052	37.1791	346.054	223.593	132.829	261.009
BRY	109.503	53.5545	350888	9	0.704875	0.108566	816.165	5.71287	8.62948	0.772606	489.076	-4.91125	12.7754	24.696	1417.61	19.9822	-31.5787	51.5609	12.2091	-20.6517	12.2891	-22.6625	417.765	103.343	4.92726	96.5719	256.329	255.971	17.8386	21.9617
BUL	25.2314	42.7614	110818	50	4.30454	0.0999848	2160.05	24.9485	38.3333	0.759939	2875.7	10.4173	10.097	32.0864	785.698	25.0477	-6.39707	31.4448	15.1893	7.8037	19.9994	0.730945	594.429	69.537	35.3031	21.7337	192.218	163.526	115.266	129.521
BZC	-54.2944	-15.298	1.61369e+06	8	0.559674	0.253325	1523.84	11.2738	17.1508	0.699667	7266.41	24.2448	12.9485	72.2126	137.17	32.6424	14.6362	18.0063	25.0861	22.4559	25.5072	22.3232	1648.6	280.46	13.4336	72.3927	778.833	494.396	57.6053	124.718
BZE	-41.7295	-8.63518	1.55074e+06	25	1.75386	0.431897	1469.76	16.7959	25.7231	0.699667	5884.68	24.6884	11.2578	75.2251	112.316	31.8713	16.9295	14.9418	24.7541	24.163	25.9697	23.2808	1020.8	198.557	11.6257	81.3679	524.088	186.703	44.6889	204.954
BZL	-45.481	-19.7253	926895	54	3.93025	0.412808	2259.51	21.2548	32.6757	0.699667	6862.89	21.3008	11.8845	64.0161	204.898	30.1779	11.5885	18.5894	23.0585	18.5773	23.3733	18.4832	1295.17	242.323	19.2548	75.5461	655.072	528.947	69.398	77.4744
BZN	-59.2507	-4.63062	3.84925e+06	8	0.527587	0.39055	1647.71	5.26057	7.82873	0.699667	7903	25.9062	10.2907	84.429	50.0167	31.9091	19.6863	12.2227	25.6628	25.8995	26.4976	25.294	2225.83	325.244	60.2978	54.7178	910.926	397.342	210.863	628.155
BZS	-52.2618	-27.5681	565571	22	1.66093	0.144285	2088.69	19.9516	30.673	0.699667	7223.21	18.5299	11.0689	54.1451	347.586	28.3724	7.91784	20.4546	19.5997	17.1464	22.6402	14.245	1587.21	175.547	95.6924	19.4147	479.699	456.253	324.565	354.457
CAF	20.4828	6.57145	621235	1	0.0749655	0.0560728	1226.72	8.90214	13.4573	0.343485	4883.1	24.7943	11.9652	77.6106	116.025	31.8943	16.3557	15.5387	24.0822	24.4248	26.4154	23.6535	1343.6	235.022	7.04533	79.3406	656.741	209.214	34.62	298.092
CAL	-119.587	37.24	407748	59	4.56713	0.264724	1687.68	14.6182	22.6478	0.905606	3556.18	14.0473	14.8546	46.4191	650.907	30.1259	-2.19791	32.3238	8.15576	20.4666	22.3351	6.59241	550.368	99.8458	3.79702	72.9899	274.551	29.254	20.4189	264.421
CAY	-80.8291	19.4315	307.327	1	0.174584	0	1610	27	42	0.883758	6851.45	26.6121	7.20112	64.5167	148.299	31.8725	20.7109	11.1616	27.894	24.6449	28.2303	24.6449	1203.5	183.999	21	65.1636	491.999	474.992	82.5	82.5
CHA	18.6646	15.3611	1.27628e+06	1	0.0711265	0.220738	536.416	7.27211	11.1159	0.359522	1691.65	26.9544	15.2203	59.4591	399.106	39.0523	12.9035	26.1488	28.9101	23.3072	31.4446	21.8061	306.094	97.6941	0.0110715	124.856	226.232	41.5465	0.234267	44.8786
CHC	104.641	28.5174	1.3098e+06	59	4.18874	0.276923	2603.25	18.0156	27.7996	0.647455	4434.64	12.351	9.08303	33.8027	656.567	25.4872	-1.82064	27.3079	19.3585	4.12801	20.0013	3.89875	1042.73	196.987	13.8886	77.299	527.496	513.089	51.1544	52.3423
CHH	109.742	19.201	34128.9	2	0.191609	0.191713	4085	19.4242	30	0.647455	6440.1	24.2265	7.21871	41.5353	373.473	32.0948	14.7115	17.3833	26.9073	19.4212	28.1192	19.091	1545.15	268.726	19.2043	75.1084	745.359	645.357	71.1128	72.7038
CHI	113.555	43.797	1.20061e+06	4	0.285748	0.306997	797.724	12.4401	19.8439	0.647455	816.467	3.76813	13.3738	26.6782	1358.48	27.5003	-22.9178	50.4181	19.3608	-13.2063	19.7269	-13.7289	295.368	85.9247	1.85726	108.471	201.211	199.796	7.03865	7.1338
CHM	126.499	45.7518	788393	5	0.368249	0.12617	1056.34	20.1182	31.0896	0.647455	988.364	3.13118	11.8856	23.0847	1446.03	27.2499	-24.3357	51.5855	19.942	-15.6236	19.965	-15.7372	581.769	154.611	4.20262	104.74	371.939	371.841	16.2314	16.2314
CHN	109.455	37.4276	1.10979e+06	14	1.00577	0.101718	1457	19.8536	30.9077	0.647455	1811.44	8.62367	12.201	30.2667	1028.63	27.7057	-12.6297	40.3354	20.1173	-4.26691	20.7716	-4.64745	484.542	121.729	3.55284	98.2786	293.195	282.903	13.7929	13.8309
CHQ	96.0468	35.7734	734083	6	0.444235	0.323232	898.456	6.57635	10.4335	0.647455	1006.4	-3.12109	13.6347	35.2841	906.588	16.2303	-22.4151	38.6454	7.63182	-12.7767	7.64193	-14.4673	320.39	75.854	1.76342	101.283	199.695	199.569	7.14681	8.10402
CHS	114.427	28.0896	1.42734e+06	16	1.12904	0.239145	2525.67	21.4527	33.0558	0.647455	4624.72	17.3535	8.52705	28.9005	778.129	31.9753	2.16702	29.8083	23.7788	8.79171	26.4824	7.38489	1370.94	242.737	32.0639	63.6644	632.704	548.146	120.677	141.189
CHT	88.1184	31.7123	1.13467e+06	8	0.573812	0.143851	988.591	4.33471	6.99171	0.647455	961.858	-3.84509	13.3959	37.2539	842.372	14.7586	-21.3901	36.1487	5.13679	-10.6922	6.33461	-14.0742	306.818	72.8183	2.76046	99.5583	185.617	178.239	11.8318	20.988
CHX	85.251	41.1232	1.62968e+06	7	0.489377	0.268769	821.799	8.23887	12.868	0.647455	375.935	5.33458	14.1101	30.3939	1198.62	27.2849	-19.4577	46.7426	18.6123	-6.89027	19.1932	-10.1221	111.62	23.4638	1.92685	79.368	59.7931	58.5463	7.13564	7.95309
CLC	-71.5036	-34.9679	186471	9	0.741593	0.44663	1236	18.8252	29.0485	0.792121	4795.11	10.8843	11.2323	49.4201	390.656	21.96	-0.818141	22.7781	6.68922	15.5738	15.829	6.19859	864.86	175.536	14.2084	90.0106	473.886	54.0801	52.4447	448.139
CLM	-73.0754	3.89994	1.14062e+06	56	4.01518	0.461472	2283.48	11.8309	18.0866	0.703121	7472.01	24.4983	8.65964	81.4364	59.5726	29.6381	18.9642	10.6739	24.089	24.8302	25.2127	23.7352	2613.92	353.789	82.5582	44.5949	962.628	445.787	313.395	845.749
CLN	-69.4377	-23.8691	260185	2	0.160396	0.5	592.78	9.90945	15.3504	0.792121	778.52	10.9865	15.0674	66.4681	257.133	21.9752	-0.499952	22.4752	12.1568	10.9369	13.9486	7.60969	42.807	14.5218	0.189557	83.2618	32.2332	26.8429	1.2939	6.03577
CLS	-72.527	-48.2163	298608	4	0.317287	0.398057	653.872	7.2	11.1382	0.792121	6029.49	6.23816	6.52396	41.0152	324.714	13.6461	-2.28886	15.935	5.49307	7.04523	10.1453	2.15053	1679.33	190.368	95.2563	23.9494	545.096	371.414	320.718	487.535
CMN	12.7433	5.6858	466813	3	0.22982	0.00973363	1868.55	15.3199	23.3967	0.489667	5269.29	24.2607	10.3601	75.9492	115.351	30.7393	16.9149	13.8244	23.37	24.2349	25.8163	23.0307	1615.18	295.281	14.8998	77.7237	767.863	290.076	63.4426	597.537
CNT	-72.7276	41.6257	12824.4	40	4.22873	0.204536	1843.86	29.6429	46	0.905606	3313.63	9.44649	11.3291	30.7012	925.24	27.0676	-9.83303	36.9007	10.6888	-1.51238	20.662	-2.19522	1218.82	111.375	85.5627	6.9973	323.5	301.001	283.438	285.563
CNY	-15.6775	28.3381	7532.08	104	11.6501	0.907996	1502.67	30.6667	47.4444	0.847576	3652.66	15.8845	6.98147	46.5669	306.193	23.7949	8.49312	15.3018	13.2878	19.298	19.976	12.5853	385.76	73.1252	0.750312	80.2104	198.877	20.7463	4.37578	175.748
COL	-105.534	38.9991	270034	27	2.15891	0.218207	1503.59	10.8975	17.1087	0.905606	1255.16	6.97964	16.1416	40.1442	882.801	26.9667	-13.2588	40.2256	15.1755	-0.859202	18.0229	-3.61478	420.93	60.0935	16.9619	43.7198	162.383	148.435	58.6269	64.0892
COR	9.10531	42.1582	8769.2	24	2.64346	0.12766	2496	18.8182	29	0.863212	6385.28	13.6126	7.52154	31.6168	594.382	25.4079	1.72133	23.6866	10.8569	21.2	21.2565	6.96699	737.385	104.189	12.6876	47.0207	290.253	83.3716	65.1882	231.254
COS	-84.189	9.97048	51273.1	25	2.30523	0.0398935	3784.27	25.3404	38.9375	0.743879	7893.03	23.1857	8.98625	80.1603	70.9305	28.9369	17.7457	11.1912	23.0076	23.5225	24.152	22.3839	2998.96	441.145	68.9831	54.8528	1157.18	513.329	255.014	773.751
CPP	22.534	-30.9022	662122	36	2.68592	0.72658	1407.1	9.46812	14.6498	0.670636	2595.51	17.1836	15.1835	53.6644	480.092	30.7235	2.29311	28.4304	20.1834	13.3716	22.7516	11.0037	352.225	54.9509	10.5239	53.338	149.481	121.718	37.0858	53.578
CPV	23.257	-17.9203	20156	1	0.100895	0.630958	791.389	10.8889	16.5556	0.589576	5520.11	22.8059	16.801	61.9322	354.736	34.6482	7.51174	27.1364	24.8608	17.8976	26.2779	17.8458	570.214	140.25	0	113.86	386.035	192.143	0.285714	1.57143
CTA	116.201	52.8407	430106	8	0.616723	0.0738594	780.417	6.05772	9.43526	0.772606	684.858	-4.64169	14.3526	25.542	1548.72	22.3442	-33.9966	56.3408	13.8914	-22.641	13.8914	-24.2121	410.897	108.598	3.26637	107.903	273.309	273.309	11.7915	12.2249
CUB	-79.0352	21.6201	110270	31	2.66995	0.516388	2495.86	26.8	41.6961	0.729212	6708.4	25.1437	8.76824	62.8299	192.382	31.8501	17.8773	13.9728	26.8101	22.6251	27.2806	22.5779	1337.71	208.289	29.2627	61.9929	543.86	499.099	106.891	111.833
CYP	33.2187	35.043	9259.13	23	2.51824	0.0656784	2180	25.75	39.625	0.829788	4753.33	18.7926	11.0656	39.3316	643.303	32.9916	4.85892	28.1327	11.3952	26.5828	26.7442	11.351	442.001	100.063	1.43742	91.1592	254	9.25016	8.56258	221.877
CZE	16.9097	49.3512	127274	365	31.053	0.0656728	2003.42	27.8167	42.9722	0.82553	2514.03	7.62019	8.29572	29.0067	732.483	20.901	-7.64074	28.5417	16.1989	0.315467	16.5632	-1.43143	684.823	92.6121	34.0562	35.6353	256.262	255.269	110.023	118.668
DEL	-75.5128	38.9981	5063.9	16	1.87576	0.164357	1736.5	33.1667	51.3333	0.905606	4360.38	12.6356	11.4507	32.3672	869.154	29.9551	-5.43764	35.3927	21.8702	6.42313	23.2115	1.82565	1141.87	112.5	76.1248	10.8428	315.125	306.625	258.375	262.249
DEN	10.0508	55.9623	42756.5	91	8.53396	0.112152	1223.23	34.3333	53.3387	0.903848	3390.2	8.17619	6.17647	27.5909	607.502	18.8679	-3.42563	22.2936	11.0598	3.64651	15.8013	1.12626	690.567	77.7099	36.4167	23.9438	223.558	183.101	120.65	155.526
DOM	-70.4854	18.8931	48566.4	11	1.0194	0.135679	3622.13	24.8222	38.5778	0.681424	7139.65	24.3644	9.89776	74.0798	128.637	30.7989	17.4522	13.3467	25.0201	23.1931	25.7557	22.6555	1438.94	198.327	53.7339	43.1517	507.541	410.218	184.936	225.793
EAI	26.7957	37.7792	5593.32	41	4.75124	0.151943	1715	21.7143	34.6667	0.843182	5400.25	15.9991	9.24424	34.6088	657.449	29.1179	2.41456	26.7033	9.03173	24.3637	24.3637	8.46539	651.982	133.498	3.99969	82.5969	346.743	18.2481	18.2481	346.618
ECU	-78.3932	-1.45291	249014	28	2.25347	0.124769	2623.03	15.6089	23.7556	0.712879	7182.59	21.1576	9.43397	83.0513	55.1999	26.6715	15.3237	11.3477	21.3731	20.9569	21.7644	20.453	2024.14	281.171	93.8155	52.4945	774.01	605.693	305.492	437.108
EGY	29.5314	26.3578	927984	2	0.145552	0.220738	433.721	5.30802	7.923	0.651515	1204.31	22.4558	15.039	46.8304	638.084	37.2989	5.21837	32.0805	18.0987	23.237	29.6185	14.1093	17.2978	4.43432	0.00223787	44.2163	10.8612	0.470146	0.0850728	9.76495
EHM	92.9109	27.7971	132423	22	1.86539	0.0569861	2919.63	10.3094	16.0072	0.647455	6103.23	10.5695	10.3353	42.3884	521.859	22.6832	-1.8173	24.5005	16.4288	4.91902	16.4424	3.79668	1378.9	290.176	7.82599	88.8132	779.788	776.511	36.1902	47.3261
ELS	-88.8656	13.7361	20662	6	0.603862	0.199757	3668.53	33.6471	54.1176	0.624424	6303.62	24.1656	9.74884	78.8103	81.4106	30.2742	17.9072	12.367	24.0244	23.5552	25.2746	23.2606	1862.69	374.969	2.65637	95.4835	974.159	261.407	13.7499	135.1
ERI	38.8529	15.3588	121465	3	0.256249	0.120595	791.451	14.1	21.5315	0.474167	1493.5	26.3334	13.0691	63.609	253.553	36.5611	16.0405	20.5206	26.3644	25.7509	29.4348	23.2338	364.055	94.1375	4.78745	93.828	220.743	77.9291	24.3061	73.1738
ETH	39.616	8.62614	1.13222e+06	2	0.143475	0.138612	1410.24	15.8193	24.7505	0.406652	3292.78	22.6975	13.0603	74.9553	138.494	31.2304	13.7095	17.5209	22.8213	22.0485	24.4472	21.1419	813.651	174.757	8.8984	90.7609	425.84	173.961	37.767	247.609
FIJ	160.792	-17.4639	19380.6	1	0.101296	0.00394827	2439.88	17.25	26.3333	0.68597	8025.08	24.9698	6.74604	66.0321	129.698	29.9203	19.7207	10.1995	26.4134	23.4127	26.4806	23.3902	2624.44	367.065	102.999	41.3529	986.952	983.387	357.248	359.124
FIN	26.2588	64.4943	333788	149	11.7154	0.110519	806.437	13.2601	20.1398	0.895091	696.644	1.49972	7.90337	23.1833	933.914	18.3567	-15.7412	34.098	12.4595	-5.01553	13.5017	-9.66487	581.89	76.954	28.922	33.5346	209.695	206.135	92.624	110.58
FLA	-82.4841	28.6514	146788	42	3.53038	0.331461	1916.71	23.1103	35.1127	0.905606	5850.31	21.5838	11.6934	47.519	491.051	33.6033	8.84202	24.7613	27.1809	17.8022	27.2288	15.2758	1358.27	200.485	55.6111	46.5526	551.046	537.134	196.039	232.171
FOR	-6.86364	62.0503	1589.98	7	0.949606	0.0588544	149	20	46	0.903848	469.583	5.97223	3.36758	31.3444	268.95	12.2507	1.50437	10.7463	5.0101	7.91511	9.58884	3.08882	2845.5	330.25	122.751	33.4755	962.999	551.252	402.002	849.249
FRA	2.44973	46.6324	538199	658	49.8637	0.11902	1931.45	25.8068	39.796	0.863212	5112.45	10.6705	8.60679	36.0225	567.406	22.2892	-1.61646	23.9057	9.09435	12.6089	17.8401	4.0356	851.83	92.68	49.8744	18.0795	256	184.825	168.043	224.138
FRG	-53.2413	3.92438	83995.5	1	0.0881949	0.439007	2049.43	5.61333	8.42667	0.907667	8146.2	25.5674	9.28286	81.511	50.4597	31.5086	20.1254	11.3832	25.4685	26.2057	26.2168	24.9625	2722.09	408.23	74.3331	47.1466	1068.58	286.631	278.139	802.24
GAB	11.7972	-0.590676	261860	1	0.0801567	0.0194673	1955.49	6.66234	9.85652	0.650697	6351.04	24.5157	7.94556	71.3796	104.367	29.3964	18.2858	11.1106	24.7015	23.1033	25.5591	23.025	1842.25	328.257	11.5148	66.2331	769.912	609.245	67.3866	75.2467
GAM	-15.3856	13.4529	10755.8	1	0.107721	0.0194673	879.6	24.8	38.2	0.421515	3613.16	26.8259	11.7074	67.6489	173.274	34.7967	17.3473	17.4493	26.9979	25.9836	28.798	24.5385	923.662	314.749	0	144.491	762.997	193.498	1	2
GEO	-83.4467	32.6541	152553	27	2.2622	0.343332	1812.69	23.0774	35.4311	0.767478	5443.32	17.5969	13.4562	41.4164	696.098	33.579	1.04521	32.5337	15.5164	18.2107	25.9309	8.76849	1287.9	147.763	69.6228	22.1993	407.61	368.16	238.534	343.653
GER	10.3923	51.1102	356279	417	32.6203	0.0708439	1683.52	28.4596	43.9586	0.907667	3935.45	8.58908	7.81823	30.6535	648.941	20.5906	-4.93967	25.5303	13.633	4.31057	16.6826	0.783846	788.949	87.6477	47.8911	19.1444	244.578	234.447	158.551	182.741
GGI	7.97624	2.36941	3207.34	1	0.123867	0.0194673	2853	28	43	0.455833	5955	24.9081	6.61612	74.4715	77.3063	29.097	20.2126	8.88444	24.8291	24.6183	25.8237	23.8865	2025.55	290.796	22.1257	58.7638	818.219	497.217	100.754	507.379
GHA	-1.20705	7.95964	240041	3	0.242159	0.0183546	1505.72	17.4795	26.8128	0.533697	4093.42	27.147	9.98935	69.6895	145.569	33.6203	19.2201	14.4002	26.2683	27.5358	29.0915	25.4226	1209.52	220.144	9.78629	72.5004	550.717	218.431	57.5085	461.143
GNB	-14.9875	12.0162	34101.9	1	0.095812	0.0194673	1152.26	18.7	28.6333	0.455833	5690.63	26.6541	10.5499	69.698	145.587	33.7114	18.4418	15.2695	26.0791	26.1572	28.5292	25.0226	1828.59	570.591	0	132.73	1382.41	96.9766	0.272727	11.2272
GNL	-41.391	74.719	2.14464e+06	23	1.57767	0.225371	126.913	0.683739	1.16172	0.903848	-879.918	-18.9145	6.35923	19.5579	1021.1	-0.466795	-33.5706	33.1038	-15.8741	-20.624	-4.96875	-29.4327	525.019	64.5897	25.583	31.0711	172.192	143.277	89.3489	142.53
GRB	-2.66771	54.1326	230149	365	29.5631	0.0718515	1352.03	28.7784	44.3523	0.883758	4644.12	8.68624	7.03236	38.1539	426.76	17.7729	-0.646778	18.4197	5.64174	9.12206	14.1512	3.86218	1097.46	123.876	60.9284	21.8575	356.332	229.093	197.045	318.308
GRC	22.6746	39.3672	117440	153	13.1064	0.0922974	2414.17	24.5926	38.2348	0.843182	4737.28	12.9723	9.98488	34.6728	695.358	26.6756	-2.08085	28.7564	8.01246	21.5117	21.7262	4.80763	685.501	98.1086	22.3657	43.6254	267.525	79.5575	75.0195	236.423
GUA	-90.3569	15.7023	109378	23	1.98232	0.191775	4258.68	22.1667	34.8725	0.577909	7240.49	23.5864	10.3318	70.5398	138.51	30.6804	15.9341	14.7463	24.3397	23.0894	25.0655	21.7057	2296.59	394.842	43.7118	70.7815	1030.36	586.285	152.372	237.339
GUI	-10.9418	10.4385	246052	1	0.0805588	0.0194673	1870.64	18.6622	28.6978	0.455833	4841.87	25.697	12.8393	70.2838	173.511	34.338	16.0918	18.2462	24.6221	24.763	28.1774	24.0559	1806.74	440.842	2.96155	102.419	1117.42	210.596	17.3622	420.925
GUY	-58.9742	4.79238	211602	3	0.244649	0.0194673	2110.03	6.39153	9.65079	0.618939	7986.81	25.909	8.53795	79.3286	56.8702	31.4769	20.6889	10.788	25.6382	26.1038	26.6772	25.2943	1936.56	329.322	65.2196	55.2564	859.1	313.437	242.318	483.446
HAI	-72.6838	18.9389	27344.6	8	0.783064	0.0214239	2866.64	24.32	37.8	0.504152	6065.41	23.6066	9.60577	73.3568	123.715	30.0477	16.9773	13.0704	24.58	22.0607	24.9602	21.9566	1424.11	226.936	36.7887	55.5383	559.488	447.358	127.308	136.75
HAW	-156.382	20.2744	16919.1	23	2.36232	0.778034	2401.89	17.2778	26.6111	0.905606	5741.86	14.3967	9.18888	73.6411	128.811	20.7456	8.26642	12.4791	13.4952	15.1607	15.8931	12.8463	1453.3	200.389	64.0165	35.4311	516.1	302.253	250.806	402.401
HON	-86.6202	14.8159	112566	10	0.85975	0.143211	4419.73	20.5849	32.7925	0.574	7345.39	23.9694	9.28657	69.1605	137.705	30.5308	17.0995	13.4313	24.3048	23.8001	25.4277	22.0874	1723.73	272.27	35.1252	60.521	707.024	398.712	133.722	295.728
HUN	19.4135	47.1665	92734.8	140	12.2404	0.153781	1968.34	30.605	47.3529	0.798182	3370.24	10.262	9.37953	29.582	812.873	24.8104	-6.88642	31.6968	19.195	1.7905	20.0398	0.033642	560.21	69.4714	27.767	28.8403	190.852	188.216	88.6588	100.022
ICE	-18.6057	64.9976	102279	24	2.08054	0.110253	494.826	5.10185	8.17209	0.912667	-569.765	0.842163	5.03194	30.2547	441.658	9.76371	-6.88124	16.6449	1.54443	2.15282	6.891	-3.576	1024.08	111.455	59.0764	19.651	305.493	238.489	191.465	273.907
IDA	-114.654	44.3967	215936	24	1.95396	0.160856	1355.87	9.83643	14.9628	0.905606	1066.01	5.58833	13.3991	37.1542	832.792	23.0683	-13.01	36.0783	1.86973	12.8974	16.0227	-4.39471	472.659	60.4476	20.6665	30.9368	165.825	86.5647	74.7105	146.747
ILL	-89.1547	40.1211	150032	50	4.19512	0.155884	1425.37	28.8941	47.2235	0.905606	2142.23	11.0404	11.3514	28.5819	1017.54	29.2524	-10.4665	39.719	19.1838	-1.02955	23.0669	-2.17264	983.842	110.012	44.4653	26.7502	314.369	293.996	161.142	162.407
IND	78.385	21.7268	2.67636e+06	7	0.472974	0.246668	1293.31	23.4227	36.0848	0.541485	4396.12	25.9717	12.2882	49.0346	455.941	38.0345	12.4836	25.5509	27.5586	23.6835	31.3728	19.9932	1040.19	308.201	3.12181	125.386	746.702	201.91	19.0422	81.6089
INI	-86.2854	39.9138	94690.6	28	2.44363	0.236427	1440.68	28.9074	45.0833	0.905606	2367.81	10.8568	11.2151	29.2948	974.825	28.5264	-9.75072	38.2771	18.3086	-0.947612	22.4547	-1.7118	1035.21	112.808	55.2948	21.6704	319.34	303.263	191.513	192.32
IOW	-93.4964	42.0786	145044	28	2.35595	0.216062	1331.65	25.5899	42.2079	0.905606	1204.84	8.94505	11.6262	27.2157	1124.3	28.4101	-14.3157	42.7258	21.0125	-5.71475	22.1375	-5.71475	846.441	113.95	22.2345	47.8708	324.196	319.984	79.0036	79.0036
IRE	-7.89657	53.4268	83651	134	11.8224	0.0779859	1292.28	22.7967	35.2541	0.871485	5995.94	9.50343	6.57634	39.6659	372.457	17.8044	1.24235	16.5621	6.59221	11.1644	14.3058	5.34425	1235.21	136.759	71.2867	23.2329	399.309	257.618	224.638	366.057
IRK	106.358	57.0967	769897	11	0.811568	0.130934	724.89	5.85895	8.78981	0.772606	628.56	-4.50174	12.019	22.725	1503.52	20.9671	-32.1558	53.1229	13.8259	-20.035	13.8426	-23.3638	403.315	78.2821	9.38992	69.037	204.859	204.828	33.2641	41.1313
IRN	54.3014	32.5648	1.62442e+06	40	2.79707	0.139109	913.036	15.8445	24.5812	0.723879	991.949	17.6002	13.925	36.6871	877.666	35.7574	-2.22318	37.9806	9.28226	26.786	28.0797	6.55877	233.673	47.0415	1.85024	83.4395	121.799	13.064	8.8204	103.924
IRQ	43.7722	33.048	436489	6	0.462018	0.0644981	665.94	16.4893	25.4485	0.59797	1443.75	21.9925	15.267	37.8112	934.654	40.8879	0.516181	40.3718	11.0761	33.0958	33.1049	10.3356	217.92	42.9896	0.0292398	88.2836	117.331	0.210534	0.173978	112.969
ITA	12.1551	43.5256	250298	432	34.7535	0.118391	2509.25	28.2971	43.4323	0.857455	4282.56	11.5484	8.73133	32.7156	669.149	24.6195	-2.06894	26.6884	12.1586	12.5463	19.9651	3.71069	829.946	103.368	37.0984	29.8328	280.295	175.375	135.548	191.944
IVO	-5.55551	7.63172	322725	2	0.157672	0.0238553	1628.9	17.3163	26.5	0.469939	5250.45	26.1549	10.1299	73.1279	122.304	32.5394	18.719	13.8204	25.5635	26.2373	27.7879	24.74	1270.14	241.796	10.9381	70.7567	591.983	251.497	65.397	441.032
JAM	-77.3197	18.1513	11073.7	10	1.07385	0.00421508	3763	32.5	48.6	0.688636	7826.41	24.2503	8.27894	73.2913	111.779	29.8747	18.5768	11.2979	24.8692	22.9728	25.4976	22.8134	1825.25	271.314	66.3116	44.3989	678.503	514.005	225.872	271.119
JAP	138.029	37.6021	370404	354	27.608	0.168441	1944.3	27.562	42.5534	0.892121	3441.43	10.6632	8.37161	25.9374	867.171	27.2571	-5.06049	32.3176	19.025	2.12488	21.2784	0.110751	1622.99	234.097	64.0702	41.4534	621.279	578.29	215.528	242.141
JAW	110.077	-7.28863	131309	2	0.169703	0.00540082	2884.52	24.3675	37.5128	0.63603	7129.47	24.4222	8.52213	83.9856	49.6994	29.5216	19.3794	10.1422	24.2628	24.0989	24.9782	23.8471	2411.57	365.318	58.8634	58.8979	1006.03	580.125	213.882	529.457
KAM	163.008	58.9283	461776	16	1.22673	0.100638	696.024	2.12923	3.04076	0.772606	-584.373	-4.62762	9.95977	25.4992	1135.44	15.6667	-23.7037	39.3705	6.48533	-8.96102	9.76592	-17.3294	576.17	80.9747	26.358	37.9554	211.432	188.824	86.9627	117.261
KAN	-98.3693	38.4836	211809	19	1.54932	0.188689	1409.91	15.4472	25.439	0.905606	2727.62	12.4944	13.7708	32.9255	1003.82	32.871	-8.87278	41.7438	21.8221	-0.0619871	24.7756	-0.0699056	712.284	106.892	17.3579	53.2197	288.738	265.516	61.9854	61.9882
KAZ	67.3013	48.16	2.71542e+06	28	1.89005	0.273089	738.861	10.332	16.3523	0.734394	97.6827	5.82906	11.7407	24.4129	1346.11	28.7581	-19.4968	48.255	12.8697	3.08706	21.9179	-10.9291	247.214	33.7852	10.2015	33.0837	88.8917	72.4777	37.0713	52.1695
KEN	37.8579	0.52978	584442	5	0.376551	0.065311	1325.74	10.8445	16.4344	0.530818	3918.68	24.3948	10.9489	77.2141	104.832	31.397	17.2068	14.1903	24.8499	23.5703	25.6275	23.0544	596.453	130.982	10.8997	85.5267	267.282	165.941	47.2767	82.9645
KGZ	74.5555	41.4649	199306	21	1.72095	0.760587	1417.99	13.8452	23.0215	0.648576	61.9369	1.47533	11.7404	31.5391	956.507	19.507	-17.7138	37.2207	7.07813	-2.10957	12.6488	-10.4235	425.709	67.0025	12.8322	54.5878	183.475	126.481	47.8937	68.6293
KHA	137.129	54.5852	819180	12	0.881312	0.0757294	810.832	4.0331	5.91277	0.772606	312.62	-5.41826	12.569	22.8911	1593.24	20.9438	-34.1538	55.0976	12.3848	-22.9876	13.6744	-25.2407	589.154	111.711	10.8534	72.016	297.821	288.384	39.9688	42.1856
KOR	127.461	38.5112	220114	19	1.54448	0.11306	1653.3	23.1331	35.5444	0.852455	2674.66	8.38571	10.6406	27.0387	1037.21	27.4729	-11.8865	39.3593	20.4179	-4.85942	20.6308	-4.96592	1114.08	265.267	18.8666	89.9046	641.267	631.107	68.1608	68.3664
KRA	95.9011	67.25	2.37341e+06	11	0.749327	0.185712	473.644	3.10031	4.7187	0.772606	279.254	-9.95091	8.83745	17.3534	1540.33	16.271	-34.3739	50.6449	8.34698	-23.2991	9.48738	-27.9372	390.929	57.649	15.1036	42.897	154.985	152.127	51.7219	62.3118
KRI	24.9481	35.2438	8611.97	35	3.86275	0.127544	2398.55	25.6364	39.5455	0.843182	5110.64	16.2914	7.31484	33.0692	563.102	27.0572	4.97328	22.0839	9.92429	23.3216	23.3412	9.82712	711.264	144.792	2.29141	85.1689	378.056	15.4295	12.2495	352.685
KRY	34.3248	45.2748	25568.8	36	3.5471	0.14796	1530.47	23.2353	37.9688	0.737636	3149.1	10.9404	9.27867	29.6111	804.414	26.1559	-5.1549	31.3108	14.5209	8.57315	21.079	1.43079	467.402	53.7262	31.1813	16.5444	138.565	125.794	99.7945	125.134
KTY	-85.2877	37.5275	104091	18	1.55803	0.251243	1670.31	25.839	39.8644	0.905606	4424.25	13.0901	12.4883	34.1361	868.024	30.6013	-6.00045	36.6018	17.3727	17.0644	23.4976	2.00599	1229.63	125.466	77.2784	14.5125	355.074	318.5	262.148	291.313
KUR	150.797	46.949	10624.3	4	0.431458	0.00495261	666.688	11.0625	17.6154	0.772606	253.824	2.58932	5.89535	24.0988	668.157	15.0532	-9.52565	24.5788	9.18691	-3.34369	11.0371	-5.51796	1179.72	161.942	54.6192	31.4178	417.728	354.192	204.299	210.512
LAB	-61.9585	54.2851	286109	15	1.19387	0.151952	648.733	2.50797	3.62529	0.902576	279.478	-3.21038	8.37728	20.7654	1155.05	15.6979	-24.6344	40.3323	9.95583	-10.0732	10.4901	-17.9335	902.94	105.516	49.9645	23.8462	293.323	285.074	169.6	191.282
LBR	-9.30785	6.44812	96440.1	4	0.348533	0.018195	2076.93	17.4762	26.8095	0.458375	6638.02	25.4701	11.3679	78.3898	82.0682	32.3532	17.8561	14.4971	24.8808	25.7124	26.307	24.4189	2663.63	458.479	44.9115	60.4001	1099.26	468.566	204.985	995.634
LBS	38.3726	34.9574	198192	12	0.983849	0.0604826	1073.45	19.3889	30.6667	0.668955	1778.77	17.8361	14.2574	38.5384	846.22	35.3303	-1.70835	37.0386	7.99769	27.8061	27.8996	7.28305	298.537	60.1211	0.142865	83.1041	161.727	2.14945	1.70792	160.288
LBY	18.0232	27.0441	1.62032e+06	3	0.209818	0.26627	404.332	2.82371	4.12469	0.751364	1081.87	21.7783	14.6675	45.0017	659.517	36.8284	4.21475	32.6137	17.3402	25.1986	29.115	13.1211	32.8964	7.48183	0.00676925	50.5623	18.4459	1.25128	0.416247	16.9158
LEE	-62.2895	16.9208	3426.89	6	0.737154	0.012624	3456	35	54	0.905606	8353.44	25.917	6.35569	68.1902	112.681	30.5714	21.2731	9.29837	26.6969	24.5688	27.127	24.4452	1311.54	163.697	50.7782	35.7736	469.368	404.179	180.669	186.249
LOU	-92.0196	31.0758	119236	9	0.769964	0.152614	1929.12	21.918	34.0333	0.905606	4928	19.065	11.6146	38.3868	683.35	33.8423	3.69219	30.1501	17.9499	21.3003	27.1531	10.3714	1488.19	160.494	89.3043	17.5372	441.32	380.674	300.668	394.13
LSI	123.081	-8.63369	105589	3	0.259352	0.398271	2432.11	16.022	24.8202	0.63603	7485.33	25.0716	8.13528	75.925	80.7357	30.386	19.6487	10.7374	25.3805	24.3277	25.9655	23.99	1691.39	301.108	22.2021	75.6587	819.585	504.094	92.0349	144.644
MAG	128.54	65.1492	1.17196e+06	25	1.78901	0.122792	492.971	2.88804	4.29805	0.772606	-1035.71	-10.4191	9.86352	20.1872	1528.34	15.5263	-33.5562	49.0825	7.51672	-17.2349	9.18642	-27.1619	334.398	54.9388	12.3312	50.2117	141.655	134.122	42.5691	58.0256
MAI	-69.2276	45.3959	83834.6	63	5.55722	0.185126	1230.59	14.0093	21.4019	0.905606	2986.19	4.84015	10.7878	26.9905	1053.5	23.2323	-16.7828	40.0151	8.98877	-1.65646	17.4651	-8.63726	1098.72	113.48	67.8882	14.8667	320.296	293.29	224.829	247.487
MAN	-97.4301	54.9265	647579	21	1.56939	0.21608	788.045	3.72053	5.99381	0.902576	408.744	-2.40726	9.92055	19.983	1455.96	20.4021	-29.2594	49.6615	14.2438	-18.7299	14.8091	-21.0396	489.272	78.7933	15.1755	54.114	215.013	211.877	55.1646	58.7981
MAS	-71.8091	42.2586	21018.5	63	6.32965	0.175277	1812.5	29.5833	46.5652	0.905606	3751.21	8.62814	11.124	30.2267	931.232	26.2433	-10.5237	36.767	8.87346	4.70659	19.9165	-3.03808	1178.29	110.938	82.907	8.52077	319.626	294.439	264.659	283.502
MAU	57.5552	-20.1956	2061.49	4	0.524165	0.478799	2325	41	63.5	0.721394	6063.41	23.3932	6.72535	55.7715	204.661	29.0176	16.9595	12.0581	25.7912	22.5073	25.7912	20.8559	1673.31	261.255	56.005	52.0522	707.015	707.015	185.512	239.516
MDG	46.706	-19.3735	594764	11	0.827321	0.73314	2423.12	14.383	22.0071	0.477875	5524.18	22.8786	12.9964	67.4655	224.833	31.9906	12.7112	19.2794	24.9871	20.2041	25.1348	19.8015	1382.58	311.804	17.5836	100.121	817.732	676.529	65.4565	80.1469
MIC	-85.7362	44.8805	250230	53	4.26383	0.170684	1145.47	23.8796	36.7947	0.905606	1643.41	6.59694	9.41051	26.0972	950.939	23.0157	-12.5295	35.5452	16.1555	-3.94138	18.1149	-5.23468	819.445	97.5449	36.7183	26.0302	263.696	249.892	136.423	147.29
MIN	-94.1991	46.3479	224412	33	2.6783	0.210766	1130.47	19.3014	30.6915	0.905606	829.324	4.94983	11.3576	25.0308	1228.58	25.1049	-20.2512	45.3561	19.061	-11.0416	19.2156	-11.1122	673.331	103.125	15.6799	55.4643	286.197	285.725	57.9323	58.0322
MLI	-3.52435	17.3504	1.25636e+06	1	0.0712062	0.220738	518.223	7.94949	12.096	0.351394	1616.13	28.3949	14.51	53.3964	477.837	41.404	13.49	27.914	31.2245	24.5126	33.7901	22.0415	291.854	93.4456	0.0462507	125.667	220.637	47.908	0.577283	1.41979
MLW	34.307	-13.2151	118970	2	0.171136	0.315479	1765.64	15.7471	24.4943	0.423152	5691.45	22.041	11.4064	62.4169	232.116	30.6577	12.4248	18.2329	23.4734	19.6524	24.5019	18.7927	1077.62	251.71	5.23674	105.948	666.059	309.839	20.7563	30.8814
MLY	102.178	4.02826	132736	10	0.847737	0.159396	3270.16	18.1017	27.7373	0.741848	7825.57	26.0874	8.29438	80.5932	55.8823	31.1461	20.8332	10.3129	25.6478	26.1522	26.7467	25.3538	2554.03	381.05	117.957	37.3407	961.835	579.292	409.621	751.69
MNT	-109.624	47.0348	379969	26	2.02369	0.207548	1306.92	8.62012	13.7659	0.905606	962.529	5.71998	13.1679	33.6017	954.828	24.6892	-14.7676	39.4568	12.1308	-3.4577	17.5713	-5.96743	406.106	67.4313	15.0783	53.0179	172.295	136.622	54.3326	64.025
MON	103.083	46.8352	1.55884e+06	11	0.771418	0.187429	701.317	6.7639	10.6244	0.657212	355.217	0.106073	13.1015	25.9606	1387.41	24.0952	-26.5367	50.6319	16.4874	-16.1597	16.4894	-17.6394	200.004	57.4936	1.38413	109.604	139.369	139.368	5.25745	5.39393
MOR	-6.31755	31.8841	403589	54	4.1834	0.213087	1613.01	16.6094	25.4458	0.575273	2318.47	17.239	12.2057	42.0676	615.959	31.7501	2.31669	29.4334	12.4835	24.6142	25.0827	9.88664	290.484	45.8011	1.96494	60.9937	122.784	14.7291	13.2499	113.674
MOZ	35.5522	-17.2602	788997	2	0.147291	0.630958	1456.01	12.0937	18.3893	0.359242	6801	23.9252	12.8781	65.2467	237.273	33.2541	13.4248	19.8293	25.8235	21.5563	26.3411	20.623	969.592	210.269	7.25372	97.3342	581.659	358.72	30.0916	39.8667
MRY	-76.7972	39.0468	25601.6	26	2.56147	0.192294	1505.88	31.087	48	0.905606	4330.65	13.2444	11.2218	32.0533	860.648	30.37	-4.61358	34.9836	22.6536	6.1134	23.7139	2.49527	1098.08	109.139	75.111	11.8277	307.361	299.972	244.194	248.972
MSI	-89.6733	32.7558	124153	11	0.937825	0.243539	1805.96	22.3897	34.5147	0.905606	5182.72	17.2923	13.2568	39.2433	749.481	33.8475	-0.00455478	33.8521	14.2343	22.0984	26.2619	7.7862	1476.34	158.622	82.5744	20.1127	438.521	322.356	275.133	414.245
MSO	-92.4905	38.3744	180277	24	1.9831	0.195568	1600.42	23.2284	37.401	0.905606	3394.28	12.6111	11.843	30.2771	971.471	31.181	-7.98401	39.165	17.8287	1.48998	24.214	0.0850517	1052.44	121.552	45.5207	28.2846	337.577	295.379	166.385	168.493
MXC	-98.5858	19.1311	66477	10	0.900527	0.176996	4063.42	25.3125	40.2656	0.729485	4223.22	17.8436	14.6527	72.4114	188.719	27.4126	7.2205	20.1921	18.9631	15.8208	20.0366	15.372	930.996	187.186	11.5457	91.9111	513.092	285.653	40.2163	45.0798
MXE	-103.061	25.8523	872711	30	2.19309	0.44522	2127.57	13.5878	21.1309	0.729485	3302.27	18.2369	16.2551	56.9255	473.914	32.1197	3.16136	28.9584	22.5811	15.2785	23.605	12.0652	514.229	112.143	7.84122	83.9352	287.159	227.247	31.8141	50.5277
MXG	-96.4054	19.3774	71384.4	11	0.984266	0.138456	4020.46	27.2879	42.2576	0.729485	7135.5	23.6543	10.4561	57.2873	264.549	32.3647	14.0675	18.2972	25.4016	22.1519	26.4261	20.0003	1755.16	331.4	34.89	75.2181	861.247	455.21	126.89	192.198
MXN	-111.379	28.4912	383358	14	1.08892	0.326277	1572.52	13.7812	21.2641	0.729485	2957.5	21.0178	16.6643	54.4903	528.773	36.4508	5.65589	30.7949	24.9322	21.5524	27.6002	14.7479	373.684	97.2714	2.04388	92.5311	236.205	198.62	12.4812	70.848
MXS	-100.702	18.8479	330146	22	1.73129	0.228322	3528.84	21.1806	33.5032	0.729485	5551.58	21.8087	13.3574	72.8227	181.447	30.7709	12.285	18.4859	22.9766	21.0566	23.8795	19.4414	1108.58	256.035	6.24564	107.497	691.118	389.707	25.2761	47.4588
MXT	-90.5587	18.508	237294	18	1.4543	0.237143	2539.98	18.6982	28.9729	0.729485	7568.72	25.0593	11.6061	68.2372	182.156	33.2631	16.2209	17.0422	26.1033	24.324	26.9513	22.5562	1496.69	262.251	31.0218	68.6222	685.109	416.568	110.588	167.028
MYA	96.5088	21.1404	669943	11	0.819981	0.172353	2840.43	14.8025	22.6506	0.470758	6872.28	23.2223	8.98456	50.8149	315.695	31.3203	13.2894	18.0308	25.2497	19.9246	26.3924	18.7745	2069.32	449.417	5.84357	94.8718	1233.55	713.843	29.4992	40.6277
NAM	17.0719	-22.2355	806693	4	0.294103	0.615092	878.698	5.31061	7.90013	0.589576	2351.64	20.2879	16.7416	61.9746	372.305	32.8934	5.60088	27.2925	23.4757	15.5734	24.195	15.2483	266.712	68.3378	0.327336	104.872	179.584	106.454	2.31115	2.88938
NAT	30.7251	-28.7086	92855.7	5	0.437109	0.0227349	2313.88	17.8632	28.9053	0.670636	6446.01	18.0894	12.7888	55.0598	322.925	29.238	5.99163	23.2464	21.5499	13.9494	21.7039	13.7804	876.601	137.469	16.3904	62.5399	384.634	381.11	61.8663	63.8662
NBR	-66.37	46.631	72648.5	27	2.41214	0.284016	1083.82	14.4896	22.1146	0.902576	2581.7	4.08641	10.2725	26.066	1054.59	22.0841	-17.3839	39.468	5.49902	0.933974	16.7146	-9.35422	1135.15	113.397	72.314	12.7787	322.628	292.725	240.294	274.403
NCA	-79.3802	35.5496	128187	30	2.55075	0.26269	1755.04	24.8601	38.1338	0.905606	5178.25	14.9675	13.0213	38.2413	762.337	31.877	-2.1507	34.0277	20.765	11.1045	24.2055	5.37354	1268.3	138.23	81.6303	16.2793	379.44	371.68	265.771	297.556
NCB	93.6017	7.50716	1873.82	1	0.132701	0.122534	2033	14	21	0.541485	8671.5	27.503	4.96632	71.5894	56.3523	31.0208	24.0834	6.93745	26.9958	28.1034	28.2257	26.8813	2481.98	324.496	31	52.6218	902.494	457.996	176.498	773
NCS	42.8622	44.3438	252920	22	1.76837	0.230438	1724.42	20.8822	33.7707	0.772606	2127.17	8.98734	9.45807	28.2148	894.631	24.9533	-8.64966	33.603	14.9158	0.895527	19.9363	-2.01639	636.837	84.1802	32.6098	32.2545	225.409	197.492	106.634	124.764
NDA	-100.459	47.4475	182033	11	0.908195	0.224061	1020.77	15.2887	25.1339	0.905606	218.365	4.83753	12.4732	26.7751	1241.71	26.0869	-20.5498	46.6367	17.7173	-11.0668	19.4577	-11.1284	437.279	81.0323	10.2029	65.0128	206.029	196.982	34.3735	34.4
NEB	-99.7921	41.5279	199866	18	1.47476	0.245583	1263.07	15.062	24.7769	0.905606	1504.51	9.42151	14.1158	32.9403	1041.98	30.2749	-12.5881	42.863	19.7248	-3.47492	22.2315	-3.48101	572.469	92.8022	11.843	60.4537	256.639	229.668	41.2906	41.2906
NEP	83.9385	28.253	147416	49	4.1173	0.0270244	2975.44	18.6828	29.8069	0.504242	4541.71	14.2731	11.0127	43.6818	537.9	26.1956	0.775134	25.4205	19.5012	9.81317	19.8787	7.012	1377.37	355.808	7.84609	100.135	876.424	731.758	47.8986	79.7884
NET	5.60098	52.2536	35647.1	120	11.4488	0.0895611	1404.49	33.1321	51.0588	0.904212	4570.15	9.56676	7.49944	33.7543	551.369	20.1102	-2.06945	22.1797	7.98957	5.49447	16.4075	2.9952	801.292	83.4586	45.5694	18.104	239.014	206.25	159.055	195.028
NEV	-116.652	39.3583	286423	14	1.11419	0.219567	1115.68	7.0625	10.6577	0.905606	877.497	9.6237	15.9234	41.1536	824.482	29.0905	-9.52421	38.6147	6.69694	14.178	20.1582	0.014096	250.184	29.6612	11.3947	26.079	80.1736	52.0351	43.1013	67.9898
NFL	-56.0294	48.7165	111789	30	2.58079	0.202272	811.941	7.97857	11.6014	0.902576	1070.69	3.42164	8.41209	26.1119	861.08	18.6867	-13.584	32.2708	2.86397	4.91061	13.9934	-6.92399	1354.8	134.496	89.1771	13.2407	391.346	327.814	284.941	349.663
NGA	8.10532	9.59362	912338	2	0.145733	0.0194673	1209.95	19.6519	30.2069	0.5034	3382.06	26.6271	12.2899	67.9451	204.469	34.9252	16.577	18.3482	25.471	25.4894	29.4319	24.3935	1155.68	252.44	3.49838	104.564	645.363	165.059	18.4366	386.935
NGR	9.39765	17.4263	1.18587e+06	2	0.143	0.132082	386.307	4.95975	7.37857	0.304576	1185.18	27.2398	15.2343	53.2801	513.223	40.4	11.4762	28.9238	30.8781	21.875	32.6907	20.2139	138.914	53.2482	0.00123762	126.806	113.422	28.0216	0.064358	0.155327
NIC	-85.0347	12.8397	128613	5	0.425005	0.118613	2664.21	19.1593	30.8796	0.587939	7187.55	25.1143	7.71468	73.2687	91.333	30.2955	19.7737	10.5218	25.284	25.1308	26.1792	23.9251	2130.85	363.863	32.875	68.8587	955.236	463.039	125.45	306.575
NOR	14.0751	64.4479	319775	164	12.9385	0.102543	793.904	13.9688	21.198	0.922273	199.46	1.54117	6.59145	25.7703	702.413	14.6429	-11.0225	25.6654	5.29781	-0.279433	10.7106	-6.36118	1069.79	129.876	50.0095	29.9198	360.371	262.102	169.486	276.346
NSC	-63.3023	45.1484	55215.1	27	2.47276	0.207059	939.38	16.7727	25.3768	0.902576	3327.81	5.91732	9.04796	27.1906	878.583	21.7756	-11.4975	33.2731	0.0821342	15.4181	16.6101	-4.85262	1423.04	151.903	92.4997	16.4741	436.518	300.816	291.259	381.788
NSW	147.019	-32.1803	805475	13	0.955939	0.314588	1198.22	9.89635	15.4558	0.910606	3599.48	17.4292	12.5746	45.0519	560.688	30.5874	2.62401	27.9634	21.0454	14.377	24.2319	10.3739	566.55	71.7099	29.6459	24.1723	188.242	174.219	101.941	116.114
NUN	-88.9145	71.0487	2.05811e+06	9	0.619097	0.279079	230.845	1.63179	2.49763	0.902576	-1052.65	-14.7043	6.66941	14.5201	1471.45	10.2821	-35.4564	45.7385	2.69743	-30.8254	4.19913	-31.1448	217.066	40.302	5.91508	65.3939	104.843	93.7397	20.4539	21.1325
NWC	165.672	-21.2946	19282.8	11	1.11483	0.615454	1980.9	18.8889	29.1667	0.863212	6727.5	22.2218	7.71991	56.5818	219.895	28.6174	14.9706	13.6468	24.7788	20.2497	24.8522	19.5362	1794.04	265.998	66.9994	43.2526	713.574	710.078	247.951	298.331
NWG	140.832	-5.34595	819976	8	0.5875	0.114174	3171.1	8.04775	12.1257	0.63603	8014.59	24.0995	9.34004	79.0303	63.767	29.8015	17.9709	11.8307	24.3761	23.638	24.7397	23.2273	3025.55	343.744	169.497	25.5599	964.019	819.095	554.366	626.146
NWH	-71.5793	43.69	24157.7	47	4.65699	0.229699	1655.6	19.7333	30.2667	0.905606	3358.95	6.07011	11.3989	29.2338	998.569	24.2279	-14.7643	38.9922	11.0637	-3.44987	18.0863	-6.62309	1137.63	114.809	76.6164	11.7388	319.1	306.292	245.196	257.984
NWJ	-74.6626	40.1892	19814.5	41	4.14385	0.175602	1768.46	34.2308	53	0.905606	3818.15	11.4055	11.3166	31.6641	884.383	28.7844	-6.94806	35.7325	21.2788	4.19251	22.1783	0.382176	1176.08	117.639	77.5278	11.3399	325.528	318.889	263.278	264.861
NWM	-106.108	34.4231	315200	20	1.57966	0.302335	1414.32	9.00613	13.8067	0.905606	1895.23	11.8251	17.8182	45.1193	794.441	31.1914	-8.27957	39.4709	20.9704	7.56075	21.6908	2.17921	366.547	69.375	10.9221	63.8104	177.592	160.504	38.9836	51.3814
NWT	-118.982	66.3311	1.3405e+06	15	1.06318	0.187223	418.226	1.14251	1.7105	0.902576	-586.595	-8.59606	8.97082	18.2294	1502.43	16.4056	-32.6586	49.0642	8.68128	-20.8259	10.2447	-26.0313	264.54	44.4986	9.52931	53.7039	116.94	110.293	32.611	37.9392
NWY	-75.6946	42.9949	136794	107	9.04768	0.137936	1603.01	23.2566	35.64	0.905606	2044.34	7.26236	10.6689	28.5653	974.656	24.6052	-12.7501	37.3553	14.9002	-3.70393	18.9477	-5.07383	1056.04	109.146	62.4825	15.8927	305.59	293.495	209.814	219.439
NZN	175.727	-38.5776	114539	20	1.71693	0.487923	1378.21	17.7063	27.3256	0.90103	7596.9	12.5909	8.56014	47.448	344.34	21.265	3.27285	17.9921	8.81275	15.6763	16.8255	8.37085	1532.1	167.872	92.3561	19.082	469.129	327.345	311.76	458.933
NZS	170.48	-44.0221	152609	22	1.84322	0.444629	1051	10.773	17.4722	0.90103	6471.67	9.0944	8.83196	44.8533	387.117	18.1626	-1.43477	19.5973	8.86177	9.16772	13.7258	4.17954	1789.92	212.952	97.0568	21.919	559.985	413.694	343.726	406.592
OHI	-82.7073	40.4155	116260	42	3.60095	0.156152	1523.82	29.9771	46.3588	0.905606	2462	10.3406	11.1699	30.0531	937.948	27.5645	-9.47025	37.0347	19.3603	-1.10319	21.5458	-1.61205	980.36	105.654	55.6393	20.0723	301.192	291.582	188.36	189.745
OKL	-97.5098	35.5844	181138	15	1.23895	0.176693	1613.32	18.8743	30.8142	0.905606	3573.7	15.3914	13.1175	34.1048	908.201	34.2323	-4.20019	38.4325	20.564	4.20844	26.4116	3.93596	881.866	124.229	32.7603	40.015	309.545	239.069	121.572	121.624
ONT	-85.8326	50.0731	1.07244e+06	87	6.26555	0.205799	936.007	5.50793	8.39162	0.902576	1038.89	0.719235	9.87287	22.0384	1271.53	20.8611	-24.1564	45.0175	13.3067	-12.2792	15.5661	-15.7399	748.089	95.828	33.3396	36.7732	269.272	257.39	113.674	126.691
ORE	-120.541	43.9403	250850	31	2.49344	0.165583	1435.44	10.5728	16.1262	0.905606	3141.63	8.10523	12.8759	41.9669	662.315	23.0378	-7.84155	30.8794	1.74786	16.3825	16.6059	0.48469	786.548	122.899	15.2252	46.3949	349.056	72.3041	66.543	319.155
PAK	68.7892	29.3566	796103	17	1.25115	0.0677026	926.766	19.1123	29.5031	0.472545	1897.6	22.492	15.3298	42.8662	763.959	39.4625	3.6002	35.8623	24.708	20.525	30.9769	12.3512	273.147	68.3162	3.81292	93.9157	152.118	101.032	18.5844	55.7939
PAL	36.3762	31.3079	116276	4	0.342944	0.249547	982.65	13.8033	21.4065	0.697211	1612.6	18.5324	14.2429	43.2037	705.471	33.6789	0.671521	33.0074	10.0427	26.4851	26.5527	9.50425	153.69	34.4324	0	86.8156	93.3935	0.0625213	0	92.9788
PAN	-80.109	8.50543	74842.9	7	0.623711	0.0311333	3044.72	19.4627	30.4375	0.752636	7854.79	24.7552	7.79675	81.5988	56.9354	29.6814	20.1264	9.55501	24.3104	25.0099	25.5372	24.1325	2656.11	409.967	29.9485	58.8739	1059.82	419.915	161.351	855.354
PAR	-58.391	-23.2361	399767	7	0.542693	0.171487	1191.23	10.8827	16.5663	0.682455	7050.64	23.6072	12.136	56.2225	344.62	33.8045	12.1929	21.6116	26.5974	19.6587	27.4228	19.1435	1075.06	137.123	35.5631	44.8373	380.756	351.45	134.158	146.081
PEI	-63.2449	46.3962	5979.69	7	0.804956	0.286343	856.364	30.1	44.9091	0.902576	1216.38	5.3173	8.74483	24.6328	977.222	21.9726	-13.5277	35.5003	0.535216	6.96441	17.0697	-6.6541	1167.17	120.916	82.5834	12.43	341.416	263.166	258.833	293.333
PEN	-77.8395	40.8984	119108	40	3.42238	0.195199	1592.53	24.8298	38.3404	0.905606	3253.93	9.26628	11.5358	31.5557	911.396	26.333	-10.1728	36.5058	18.1524	-1.95277	20.2245	-2.2367	1063.91	111.796	65.361	15.9554	316.546	307.004	214.611	215.768
PER	-74.3754	-9.16377	1.29614e+06	31	2.2025	0.556437	2185.38	9.83953	15.1985	0.701	6200.53	19.4577	12.1655	82.6972	85.3003	26.6358	11.8148	14.821	20.0035	18.6032	20.3478	18.3066	1590.22	211.025	65.6172	58.0597	586.651	463.545	221.282	251.518
PHI	122.874	11.7474	295847	12	0.952562	0.474325	3560.73	21.7472	33.4023	0.658424	7492.66	25.8409	8.27689	70.4326	106.778	31.6807	19.8024	11.8783	25.6992	25.3859	27.0685	24.4191	2534.29	387.095	83.4506	50.2064	1034.08	576.573	285.627	505.213
POL	19.4009	52.1247	310490	136	10.7545	0.104999	1455	25.8396	39.8103	0.815212	2407.24	7.86075	8.04484	27.5325	757.582	21.405	-7.82123	29.2262	17.0521	-0.025941	17.088	-1.53988	587.784	80.4677	26.8481	35.4649	221.144	220.943	91.2437	100.751
POR	-7.96237	39.692	88508.1	48	4.21391	0.220905	2286.53	26.0297	40.14	0.810485	5987.27	15.0476	9.89762	42.8549	486.441	26.0587	2.93033	23.1284	10.0331	21.1165	21.3251	9.44297	881.508	134.353	10.1218	58.8709	373.84	61.9747	54.763	363.757
PRM	134.714	45.1671	164567	20	1.66513	0.0616793	1255.68	10.8333	16.3474	0.772606	2150.65	1.73861	12.1429	24.4723	1351.06	25.0042	-24.5803	49.5845	16.5708	-15.8256	17.3194	-16.0664	772.137	140.8	14.0051	69.6705	378.411	365.617	49.7977	49.8946
PUE	-66.4661	18.2209	9275.33	9	0.985209	0.121777	3615	42.6667	66.1111	0.905606	7255.35	23.073	9.81707	72.9712	143.121	29.6449	16.2104	13.4345	24.2954	21.3155	24.6199	21.2381	2055.14	256.01	78.8356	35.6087	729.274	607.944	277.923	281.173
QLD	144.548	-22.5737	1.73353e+06	9	0.626494	0.240538	1081.18	4.39481	6.63149	0.910606	3401.31	23.1426	13.7447	51.9554	478.884	35.7171	8.88937	26.8277	28.1631	17.9828	28.4441	16.7108	630.326	132.892	11.6815	74.9802	347.197	292.866	43.7554	47.9114
QUE	-71.755	53.3811	1.50711e+06	124	8.71662	0.164454	699.409	4.03589	6.09071	0.902576	380.414	-2.63338	8.63889	19.525	1280.79	17.791	-26.419	44.2099	10.7917	-13.9393	12.5305	-18.9671	788.849	101.014	37.124	35.7724	283.551	266.05	123.264	140.217
RHO	-71.5599	41.6839	2723.07	19	2.40217	0.323999	1676	27.6667	43	0.905606	3747.96	9.00757	10.9586	30.531	901.917	26.5371	-9.35614	35.8932	0.564779	17.5092	19.998	-2.21838	1266.5	123.499	92.2503	8.02573	344.498	296.75	292.501	316.248
ROM	24.9692	45.8436	236801	160	12.9293	0.0836266	2047.92	25.396	39.5296	0.763455	2488.16	8.86644	9.55074	30.2181	820.165	23.5979	-8.01618	31.6141	17.2421	-0.000706136	18.7602	-1.393	620.381	88.5336	30.3773	36.9977	237.427	228.029	97.7681	103.259
RUC	39.8025	54.8837	849032	85	6.22626	0.0967894	951.786	21.0249	32.4048	0.772606	558.08	4.6286	8.17077	21.5873	1054.24	22.4908	-15.3982	37.8891	17.2949	-4.21147	17.3128	-8.40123	588.418	77.4649	28.2372	31.0048	208.054	208.014	93.4963	110.213
RUE	53.7307	56.1233	732329	57	4.22098	0.104173	886.415	17.7241	27.651	0.772606	349.648	2.485	9.03774	21.0017	1209.44	22.8856	-20.1065	42.9921	16.6701	-6.37214	17.0406	-12.5273	544.133	70.3043	24.5964	31.9712	192.135	191.415	83.6653	100.191
RUN	45.8543	64.5042	1.35462e+06	69	4.88702	0.111845	685.652	6.54801	9.8029	0.772606	301.2	-0.773236	7.92943	20.8782	1054.34	17.7193	-20.2626	37.9818	11.2791	-9.17638	12.5113	-13.6156	557.417	70.9446	25.9156	32.7791	197.841	193.444	85.1539	101.169
RUS	44.6747	48.9178	435643	18	1.38626	0.141848	867.682	18.5822	30.2936	0.772606	964.154	7.84172	9.54001	23.2796	1150.83	27.2189	-13.9196	41.1385	19.3513	-1.28645	21.7098	-6.2811	395.597	46.2758	21.9977	22.3489	125.1	121.324	73.1953	90.1555
RUW	31.241	58.7806	194159	35	2.8744	0.102076	951.365	16.5255	25.1608	0.772606	819.705	4.28844	7.30694	21.573	923.579	20.3039	-13.5973	33.9012	14.6978	-2.22999	15.6514	-7.08854	663.557	82.4126	31.5955	30.8737	231.496	227.634	105.508	124.941
SAK	142.712	50.3343	75188.1	10	0.890651	0.0244995	781.355	13.1176	20.0505	0.772606	797.689	-0.472469	9.57417	22.423	1206.09	19.4309	-23.0421	42.473	9.96573	-13.9087	13.7028	-15.7696	726.649	101.211	32.7414	40.216	288.001	246.113	104.965	120.853
SAM	-172.032	-13.7966	3184.09	1	0.123978	0.0435247	0		21	0.692643	8335.75	26.3544	6.12447	80.6187	51.4785	30.0123	22.4155	7.59676	26.8437	25.7315	26.9337	25.6768	3213.58	433.749	150.002	34.9083	1156.74	908.049	484.768	508.771
SAR	9.03003	40.0909	24111	41	4.06326	0.16277	2403.96	23.0357	35.6667	0.857455	6739.19	15.0816	9.34141	36.9072	600.733	27.6802	2.37142	25.3088	11.5996	22.6743	22.7737	8.39868	664.286	101.001	7.19434	53.8305	268.531	60.779	46.3056	241.559
SAS	-105.89	54.4192	649100	26	1.94271	0.206305	768.311	6.94238	11.491	0.902576	433.449	-0.0489334	10.7271	22.7279	1343.5	21.3445	-26.0808	47.4254	15.0863	-14.3327	15.7125	-17.3309	443.76	78.856	14.8767	58.1613	206.078	203.816	52.867	54.7112
SAU	44.5851	24.0234	1.95897e+06	2	0.138046	0.0246137	426.92	9.99793	15.0579	0.910606	1005.6	25.815	15.0608	43.8822	724.669	41.7292	7.12787	34.6013	21.6745	33.0097	34.0834	16.4993	103.181	26.8374	0.596042	92.5388	57.2452	4.68919	3.58669	30.9723
SCA	-80.9004	33.9176	80555.2	19	1.68191	0.290656	1737.23	22.25	33.9036	0.905606	5423.25	16.9829	13.3678	39.892	730.371	33.6856	0.170086	33.5155	21.0763	14.241	25.8205	7.77457	1240.33	140.879	74.1615	20.6359	393.379	380.79	249.775	301.218
SCI	-149.883	-17.4519	1534.71	1	0.136312	8.51e-05	0	26	40	0.863212	7533.22	23.9958	7.41757	69.0583	125.279	29.5435	18.803	10.7405	25.0062	22.4589	25.488	22.4589	1822.21	247.001	80.2441	36.0565	678.998	613.001	282.728	282.728
SDA	-100.22	44.4376	198288	13	1.06579	0.195547	1124.87	12.1873	20	0.905606	932.326	7.52238	13.2231	29.5779	1144.83	28.8157	-16.0039	44.8196	18.4962	-6.8221	21.3626	-6.87307	490.975	83.3187	10.1126	61.9835	224.211	201.198	35.5385	35.5412
SEN	-14.4682	14.367	196779	1	0.0820356	0.0194673	815.049	18.6066	28.6739	0.439303	2962.62	27.7584	13.8322	66.6046	227.774	37.5362	16.733	20.8033	27.7096	27.0567	30.5325	24.9454	661.57	212.015	0.00368106	141.983	530.71	89.0791	0.566195	3.12136
SIC	14.1465	37.566	26034.9	67	6.58982	0.118048	2726	30.7241	48.1379	0.857455	5803.12	15.8295	9.2406	37.3728	584.302	28.2678	3.51901	24.7488	13.6154	23.0272	23.2634	9.27483	505.661	78.777	4.05528	63.0116	222.887	53.8043	22.166	190.108
SIE	-11.7921	8.56035	72801.4	4	0.357287	0.030821	1920.97	20.8906	32.1562	0.379182	6300.95	26.0063	11.26	77.1161	108.389	33.042	18.4596	14.5824	24.9392	25.8449	27.4735	24.8975	2710.34	540.953	8.30994	84.9771	1447.46	368.11	55.7594	1326.8
SOA	135.827	-30.1045	984195	6	0.434796	0.464939	752.225	4.72151	7.14598	0.910606	1831.6	19.6446	13.7449	46.7883	573.29	33.5279	4.04691	29.4809	22.0381	17.6823	26.5382	12.4171	231.02	31.0439	10.3614	30.6365	81.3658	59.2685	37.5219	61.1139
SOL	158.34	-8.14793	37029.9	2	0.190123	0.142039	2288.22	14.8824	22.7273	0.539167	8459.34	26.3192	7.01357	82.9086	36.5808	30.4745	22.0169	8.45757	26.4544	26.3453	26.6853	25.822	3292.41	370.955	215.887	18.4629	1038.09	887.741	698.698	812.827
SPA	-3.55172	40.3942	493456	373	28.4533	0.272373	2215.93	25.2522	39	0.847576	4558.71	13.2649	11.0227	39.5403	612.229	27.0172	-0.843193	27.8604	10.1594	19.5556	21.2549	6.38761	629.372	83.4957	18.9976	40.4465	227.81	84.7158	77.2253	198.595
SRL	80.7043	7.61236	66570.4	8	0.72033	0.308409	1963.38	24.6452	37.8871	0.715606	7542.94	26.8122	7.1728	67.3551	122.276	31.9007	21.0665	10.8342	25.8272	27.6704	28.0779	25.1793	1856.56	346.091	39.7737	70.1929	867.215	343.633	184.286	608.676
SUD	30.0871	13.8872	2.51159e+06	3	0.203577	0.132082	601.029	10.8133	16.3961	0.384538	1999.27	26.7421	15.1235	63.7357	340.624	38.1612	13.6444	24.5168	28.2724	23.6807	30.5393	22.2819	403.632	99.5785	0.912883	120.654	247.854	56.0568	4.61931	123.741
SUL	121.295	-2.10407	186832	1	0.0823861	0	3095.34	15.2236	23.2063	0.63603	7924.72	24.027	8.45795	82.4395	45.45	29.0926	18.8218	10.2708	24.049	24.0169	24.4966	23.451	2185.25	282.305	93.4364	33.7607	768.014	463.874	322.536	502.573
SUM	101.64	-0.477595	473040	5	0.382645	0.321364	3010.12	16.6627	25.506	0.63603	7890.66	25.0671	8.8243	87.4424	36.0907	30.2075	20.1173	10.0902	24.7928	25.0739	25.5073	24.6599	2666.29	323.599	122.959	31.2372	898.109	652.417	412.393	791.853
SUR	-55.9116	4.12671	145658	5	0.420556	0.119714	1966.19	5.36296	8.0963	0.695105	8184.67	26.143	9.14783	80.0479	62.6993	32.2041	20.7767	11.4273	25.926	27.0191	27.0195	25.4674	2185.87	350.051	64.1985	49.5186	909.948	236.684	235.005	522.635
SWE	16.7412	62.7877	443716	234	17.9959	0.0870959	956.089	15.374	23.6288	0.901061	1794.4	2.34588	8.09469	26.4026	821.598	17.6115	-13.1842	30.7957	11.1829	-3.30654	12.8961	-7.33631	651.486	84.7634	32.4626	30.9792	226.222	218.022	107.915	131.627
SWI	8.23459	46.8026	41397.5	254	23.8924	0.747453	2267.81	25.1579	38.8596	0.911364	1907.38	5.63496	7.75074	31.7822	623.257	17.6641	-6.7096	24.3737	11.2633	0.832165	13.4529	-1.6289	1273.52	136.792	77.0547	18.4275	393.889	382.083	249.774	267.08
SWZ	31.4972	-26.5621	17152.3	1	0.102565	0.0152221	2204.88	19.5882	30.9412	0.521212	6454.33	20.6295	13.469	58.2889	301.279	31.6648	8.52453	23.1403	23.8036	16.6073	23.8358	16.5411	841.953	148.351	10.5498	72.3661	408.701	408.701	40.6001	41
TAI	120.959	23.7483	36245.3	24	2.28614	0.0486302	3392.74	25.2059	39.2424	0.647455	6702.48	19.5751	7.06986	39.9566	396.928	27.9161	10.182	17.7341	23.6926	15.8618	23.8772	14.2876	2531.31	479.078	46.21	77.4449	1288.32	1263.68	160.573	198.384
TAN	34.8234	-6.2702	945434	6	0.436066	0.454322	1626.72	14.5762	22.969	0.447909	6119.34	22.4082	10.9442	73.0702	133.675	29.5635	14.5123	15.0512	23.0721	20.7534	23.8367	20.6101	967.584	195.421	5.40111	90.184	504.464	277.351	22.4001	34.5878
TAS	146.601	-41.9428	68397.1	6	0.538934	0.524723	1380.88	10.6104	16.1169	0.910606	6589.53	10.293	8.24383	48.2558	314.895	18.3211	1.269	17.0521	7.75798	13.726	14.1897	6.43237	1305.69	149.114	61.6472	24.0226	422.464	226.485	221.822	407.947
TCS	45.5831	41.0142	185293	49	4.03967	0.118058	2040.62	20.3488	31.653	0.723802	2040.03	9.72297	9.78264	30.5563	816.556	25.0556	-6.95759	32.0132	12.0046	7.16351	19.6379	-0.251223	701.942	94.5192	32.7565	37.2237	251.646	173.78	113.301	138.711
TEN	-86.3475	35.8511	108924	15	1.29328	0.284563	1763.02	23.4261	36.0696	0.905606	4669.17	14.081	12.9303	36.2264	821.027	31.5015	-4.20258	35.7041	14.1235	19.1217	23.9677	3.647	1370.53	143.669	84.1999	15.7559	394.325	320.781	276.737	353.425
TEX	-99.3574	31.4969	685477	30	2.2325	0.281115	1278.32	14.4638	22.9891	0.905606	3462.39	18.1018	13.8667	40.1995	754.725	35.0084	0.5265	34.4819	23.5257	11.9242	27.108	8.52465	704.956	99.8099	30.7179	44.28	247.836	199.854	109.464	119.108
THA	101.015	15.1199	514631	6	0.456232	0.228099	2386.24	21.3417	32.8326	0.709939	5905.38	26.2917	9.40773	61.541	193.778	33.2733	17.7166	15.5566	26.8098	23.9124	28.3858	23.6178	1410.19	273.992	8.15835	81.5342	706.118	375.68	42.1602	116.059
TKM	59.3835	39.1222	471312	19	1.45446	0.18789	589.897	12.2953	18.7844	0.709611	1234.51	15.6871	13.4786	30.9152	1095.11	36.9177	-6.60785	43.5255	9.9196	28.3297	29.3432	2.26372	157.974	29.5615	1.47566	66.7715	75.1692	7.74877	6.51926	59.3243
TOG	0.975834	8.53493	57364.9	1	0.0912643	0.0194673	1344.08	18.1875	27.9583	0.462727	3644.29	26.4896	11.0802	70.6842	151.828	33.4526	17.7442	15.7084	24.9835	26.896	28.4673	24.6104	1227.94	224.945	7.75017	77.9604	608.572	196.904	38.2788	579.127
TRT	-61.2526	10.4684	5049.76	7	0.820912	0.031622	3154	32	49.75	0.747545	7782.97	25.5244	7.74597	82.4759	61.0203	30.1676	20.7761	9.39151	25.6843	25.1505	26.0328	24.6501	2048.44	261.623	64.9975	43.5208	733.861	660.852	215.365	388.861
TUE	27.2996	41.2612	23807.5	13	1.28997	0.0403575	2130.63	26.5556	41.037	0.721667	4183.07	13.2247	9.4273	32.9627	707.492	26.6812	-1.86605	28.5472	6.86401	21.6768	22.022	4.83989	637.704	90.5679	21.2046	40.3743	244.817	86.1592	79.2955	214.889
TUN	9.56156	34.1112	155424	9	0.752892	0.201535	1087.46	14.4788	22.253	0.674667	1952.66	19.8882	12.4709	39.5534	699.292	34.9574	3.51965	31.4377	13.9506	28.4548	28.5617	11.4809	240.991	36.0211	2.08901	55.6075	95.521	21.4829	14.3009	88.2794
TUR	35.4359	38.9889	755552	186	13.7419	0.353715	1887.53	21.4384	33.377	0.721667	2063.71	10.6555	11.4859	34.4814	800.064	26.3873	-6.98443	33.3717	5.83964	19.5296	20.3459	0.795508	590.775	90.169	12.476	53.3069	240.817	57.541	46.1491	217.075
TVA	94.7931	51.5795	169052	10	0.830706	0.029433	974.729	5.97976	9.21457	0.772606	603.057	-4.64607	12.4071	25.2186	1389.34	18.7849	-30.7469	49.5318	11.6507	-19.6033	11.6507	-22.2326	374.859	85.4374	6.31248	83.6094	211.448	211.448	23.5735	28.3507
TVL	28.0783	-25.2657	336412	6	0.471472	0.0185449	1464.02	16.2938	25.7071	0.485333	4937.65	18.6927	15.3378	54.9084	413.808	31.7396	3.72799	28.0116	22.6634	13.0532	22.9125	13.0434	613.041	113.829	5.00413	80.4645	314.969	307.045	19.3698	20.2788
TZK	71.0422	38.5278	142284	18	1.51699	0.146558	1132.55	13.8344	22.908	0.604212	265.481	2.95202	11.1087	30.0246	926.349	21.1739	-15.4129	36.5868	0.925984	11.4859	14.2896	-8.33527	462.998	76.4913	8.48303	56.274	207.754	50.6695	37.1565	134.885
UGA	32.3862	1.28008	243149	2	0.161272	0.0333428	1736.05	18.773	28.8065	0.44703	5232.56	22.556	10.9372	81.4853	78.4951	29.0388	15.5294	13.5094	22.1113	23.0239	23.5722	21.627	1176.1	171.86	28.8384	48.5171	447.794	193.927	120.765	312.407
UKR	31.1158	49.0658	603889	66	4.95825	0.115906	1224.83	24.8287	39.6639	0.737636	1833.58	7.82341	8.52513	25.3536	909.918	23.4534	-10.2761	33.7295	17.8778	0.263913	18.7327	-3.52933	579.514	77.1006	31.0548	29.6596	207.863	205.17	104.367	119.363
URU	-56.0122	-32.7996	177939	6	0.496311	0.0601628	951.701	17.2953	26.5544	0.77	5865.59	17.4857	11.2858	46.8953	465.624	29.2101	5.1718	24.0383	19.3849	15.6454	23.1857	11.8152	1264.37	128.358	83.7487	13.0279	358.514	331.621	270.861	286.398
UTA	-111.675	39.3252	219534	20	1.62611	0.281513	1336.3	8.48134	12.8284	0.905606	889.83	8.86226	15.1299	37.3102	914.161	28.7452	-11.7515	40.4967	13.3938	7.17418	20.381	-2.15979	297.527	35.1385	15.4348	24.095	94.5379	72.9513	54.9837	66.5515
UZB	63.1695	41.7504	446002	15	1.15313	1.04095	676.448	12.9551	20.2953	0.674435	936.369	12.621	12.6453	28.8029	1150.95	33.9964	-10.1097	44.106	9.40406	25.1227	26.8452	-1.5425	191.246	32.569	2.36846	59.3354	84.9412	14.065	10.1523	64.694
VAN	167.706	-16.2022	12742.4	3	0.31737	0.0515149	1966.07	14.8462	22.7692	0.588889	8470.29	24.737	7.11581	71.7926	96.3182	29.4902	19.569	9.92116	25.785	23.6257	25.8488	23.569	3126.86	369.678	163.648	27.1235	1070.34	1036.33	556.65	578.806
VEN	-66.169	7.11882	914088	18	1.31141	0.267811	2130.18	10.695	16.3499	0.718091	7063.86	25.7561	9.38568	82.4012	58.837	31.3298	19.9353	11.3945	25.3699	25.7475	26.4472	25.0574	1898.73	304.098	39.9137	61.8276	841.513	339.6	149.114	576.965
VER	-72.6598	44.0825	24648.4	77	7.61436	0.160373	1748.88	18.7188	28.7188	0.905606	2199.45	5.8549	10.774	27.6718	1021.61	23.6949	-15.2294	38.9243	17.1182	-6.15975	18.0234	-7.16925	1079.95	116.568	62.3181	17.9893	322.159	319.545	208.954	218.75
VIC	144.308	-36.8575	227936	18	1.45905	0.321026	1414.55	15.2857	23.5833	0.902576	4276.28	14.0662	10.9092	46.068	453.814	25.2005	1.49961	23.7008	10.649	18.7218	19.7401	8.57291	662.642	75.4809	32.9726	24.8116	214.714	119.475	115.584	200.782
VIE	106.304	16.6516	326605	13	1.0239	0.150297	3178.77	21.8284	33.7105	0.634333	6539.09	23.341	7.4572	50.0121	299.614	30.7437	14.9602	15.7836	25.5913	20.0481	26.5863	19.3363	1790.53	360.805	14.434	84.0681	956.083	673.06	66.6312	106.862
VRG	-78.8259	37.5218	103865	37	3.20323	0.187237	1701.57	23.0089	35.6339	0.905606	4884.28	12.834	12.5989	35.7248	820.272	30.1024	-5.13066	35.2331	21.2881	4.60214	22.7886	2.51059	1097.85	110.538	75.5489	12.1733	311.109	302.136	238.011	242.538
WAS	-120.431	47.3867	174010	30	2.48615	0.169503	1411.03	15.1228	23.385	0.905606	3160.75	7.94975	10.4959	35.8278	694.94	21.7747	-7.7409	29.5156	0.221694	16.1854	16.6419	-0.341745	1025.47	159.231	25.4444	50.1123	454.059	107.269	97.654	416.679
WAU	122.178	-25.4661	2.53247e+06	11	0.746031	0.708859	886.817	3.85647	5.82714	0.910606	2274.06	22.584	14.2371	49.2707	540.482	36.1941	7.0499	29.1442	24.8815	20.9853	28.7774	15.5749	358.443	76.2033	6.27725	67.1645	189.585	124.3	24.5663	66.9291
WHM	76.6732	33.3216	293854	42	3.33576	0.0549419	1725.14	15.9079	26.7048	0.504242	1570.69	3.37986	11.4254	34.012	840.25	20.4154	-13.7262	34.1416	7.43125	-0.209291	13.0965	-7.22257	709.14	160.725	11.1384	69.9322	388.598	266.899	62.3649	125.839
WIN	-60.9958	14.0953	3817.09	2	0.242505	0	2891.33	20	40.3333	0.764874	8102.76	25.8462	6.59616	74.6433	84.9197	30.1346	21.2994	8.83522	26.3271	25.1421	26.6194	24.6796	2129.73	276.502	81.2453	39.8142	775.249	698.777	261.482	416.709
WIS	-89.7384	44.6422	169349	43	3.57151	0.200622	1247.93	21.6685	33.7238	0.905606	1426.78	6.30877	10.7504	26.1186	1091.26	24.6594	-16.3498	41.0092	18.5133	-7.73989	19.131	-7.7909	811.259	104.938	24.5431	42.1073	300.192	296.219	92.7928	92.8823
WSB	72.117	62.5373	2.5499e+06	31	2.10147	0.174721	626.847	6.02204	9.38196	0.772606	270.889	-3.49645	9.12042	20.0033	1320.64	19.2013	-26.309	45.5103	12.3329	-15.2294	12.9323	-19.5358	460.035	68.1476	17.8825	42.197	183.308	181.979	61.0212	72.4976
WVA	-80.612	38.6412	62493.5	18	1.63002	0.204518	1741.18	18.7083	28.6667	0.905606	4060.84	10.5948	12.3155	34.6187	842.808	27.5811	-7.9679	35.549	19.2352	0.621403	20.7262	-0.087007	1152.07	122.816	78.2611	13.9524	338.033	330.914	250.131	250.544
WYO	-107.54	42.999	253824	25	2.00894	0.200965	1271.13	7.61204	11.7425	0.905606	534.801	5.08328	14.5249	36.5737	919.663	24.7987	-14.8898	39.6885	9.44978	-3.95167	16.6847	-5.92761	345.078	52.2075	15.1049	42.7145	135.67	103.663	49.7234	54.2548
YAK	130.116	66.1739	3.04963e+06	16	1.07163	0.176992	437.723	3.37397	5.03843	0.772606	-473.46	-12.2905	10.042	16.7492	1886.58	17.5959	-42.2109	59.8068	10.5929	-28.6435	10.9154	-34.6242	289.099	52.5977	7.45118	63.3481	141.722	141.28	26.3371	32.3222
YUG	18.7243	44.1602	255022	172	13.8163	0.145914	2245.24	24.7938	38.3115	0.788783	3153.96	9.76459	9.89198	33.146	729.882	23.6975	-6.13368	29.8312	12.7591	5.79486	18.6898	0.721697	907.179	107.361	51.0996	21.7298	287.459	233.323	169.416	198.038
YUK	-135.498	63.6358	482016	16	1.22271	0.157725	603.086	2.43254	3.65808	0.902576	-173.39	-5.37471	10.1289	22.8584	1267.53	16.4719	-28.031	44.5029	9.85849	-12.9562	10.3851	-20.2309	368.891	62.8714	12.8357	52.9758	161.214	159.785	46.5164	61.4786
ZAI	23.6545	-2.87623	2.337e+06	2	0.136385	0.315479	1453.91	13.1832	20.0888	0.555697	7177.32	23.7362	10.9488	81.467	69.1454	30.3756	16.6911	13.6846	23.6364	23.2125	24.5012	22.8657	1573.16	219.817	33.3838	53.515	601.615	394.184	136.012	276.751
ZAM	27.7979	-13.4531	754720	1	0.0738874	0.630958	1285.01	12.4849	18.9571	0.485667	6928.17	21.2341	14.8999	65.3238	252.009	31.4779	8.56084	22.9171	22.3944	17.8157	23.7845	17.7049	993.329	226.969	0.047995	112.14	637.238	210.464	0.991993	4.19097
ZIM	29.8718	-19	391048	4	0.310641	0.263424	1363.34	18.6434	28.6782	0.478515	5673.26	20.5966	14.2749	60.1096	323.417	31.2733	7.49407	23.7792	23.1206	16.1971	23.6791	16.0856	670.533	158.909	1.36945	107.616	441.798	293.095	7.07702	8.49797
