# Supplementary material for: Anthropogenic and Climatic Variables Jointly Shape the Global Geographical Pattern of Hybrid Plant Diversity
Source: Ecol Evol. 2025 May 29;15(6):e71512. doi: 10.1002/ece3.71512 (PMC12122113; doi:10.1002/ece3.71512)
Supplement: Supplementary file 2 — Table S2 [file ECE3-15-e71512-s001.xls]

## Sheet: Table S1
Supplementary Table S2. Principal component analysis of 19 climate variables
	PC1	PC2	PC3	PC4	PC5	PC6	PC7	PC8	PC9	PC10	PC11	PC12	PC13	PC14	PC15	PC16	PC17	PC18
standard deviation	3.1402	2.0337	1.22078	1.09091	0.68593	0.61317	0.45564	0.41326	0.2512	0.12123	0.10873	0.05704	0.04633	0.03585	0.03141	0.017	0.006965	2.228e-10
Proportion of Variance	0.5478	0.2298	0.08279	0.06612	0.02614	0.02089	0.01153	0.00949	0.00351	0.00082	0.00066	0.00018	0.00012	7e-05	5e-05	2e-05	0	0.000e+00
Cumulative Proportion	0.5478	0.7776	0.86041	0.92653	0.95267	0.97355	0.98509	0.99458	0.99808	0.9989	0.99956	0.99974	0.99986	0.99993	0.99998	1	1	1.000e+00
